# Supplementary material for: Optimization of a method for the clinical detection of serum exosomal miR-940 as a potential biomarker of breast cancer
Source: Front Oncol. 2022 Oct 21;12:956167. doi: 10.3389/fonc.2022.956167 (PMC9634127; doi:10.3389/fonc.2022.956167)
Supplement: Supplementary file 1 [file Table_1.xlsx]

## Sheet: Sheet1
age	gender	diagonosis			lymph node metastasis					Neoadjuvant Therapy	surgery
		TNM stage	pathology	clinical	YES(1),NO(0)	ER	PR	HER2	KI67		YES(1),NO(0)
74	F	II	IIB, LuminalA	pT2N0M0	0	(+++)90%	PR（+2%）	(-)	(+)5%	EC-T	0	anastrozole
72	F	II	IIA, LuminalB	pT2N0M0	0	(-)	(+)60%	(-)	(+)15%		0	Pharmorubicin+Cyclophosphamide
72	F	Ⅰ	I, LuminalA	pT1N0M0	0	(-)	（++）80%	(-)	(+)15%		1	letrozole
69	F	Ⅰ	IB,LuminalB(Her2+)	pT1N1M0	1	(+++)80%	(+)60%	(++)	(+)30%		0	doxorubicin+Cyclophosphamide+5-Fu+tamoxifen
69	F	II	IIB, LuminalB	pT2N0M0	0	(-)	(+)75%	（++）	(+)10%		0	doxorubicin+Cyclophosphamide
69	F	III	IIIB,TNBC	pT3N0M0	0	(-)	(-)	(-)	（+）5%	TE	1	doxorubicin+Cyclophosphamide+Paclitaxel
68	F	II	IIB, LuminalB	pT2N0M0	0	(+++)80%	(-)	(-)	(+)10%	EC-T	1	doxorubicin+Cyclophosphamide+Paclitaxel
68	F	II	IIA, luminalB	pT2N0M0	0	(-)	(+)50%	（++）	（+）5%		1	doxorubicin+Cyclophosphamide
68	F	Ⅰ	IC, luminalB	pT1N0M0	0	(-)	(+)2-5%	(-)	(+)15%		1	doxorubicin+Cyclophosphamide
66	F	Ⅰ	1A, LuminalB	pT1N0M0	0	(-)	(+)10%	(-)	(+)15%		1	anastrozole
65	F	Ⅰ	IB, luminalB	pT1N0M0	0	(-)	(+)5%	(-)	(+)15%	EC-T	1	anastrozole
64	F	II	IIB, luminalB	pT2N0M0	0	(-)	(+)60%	(-)	(+)10%		1	letrozole
63	F	II	IIA,LuminalB(Her2+)	pT2N0M0	0	(++)90%	(+)60%	(+)	(+)30%		1	doxorubicin+Cyclophosphamide+5-Fu+tamoxifen
63	F	Ⅰ	IIA,Her2+(HR+)	pT1N0M0	0	（++)10%	(-)	（+++）	(+)60~80%		1	letrozole
63	F	Ⅰ	ⅠC, luminalB	pT1N3M0	1	(-)	(+)10%	(-)	(+)10%	TAC	1	letrozole
62	F	III	IIIA,Her2+	pT3N1M0	1	(-)	(-)	(++)	(+)20%	AC-THP	1	Docetaxel + carboplatin + trastuzumab
62	F	II	IIB,TNBC	pT2N0M0	0	(-)	(-)	(-)	(+)10%		1	doxorubicin+Cyclophosphamide+Paclitaxel
61	F	II	IIB,LuminalB(Her2+)	pT2N1M0	1	(++)90%	(+)30-40%	(++)	(+)20%		1	doxorubicin+Cyclophosphamide+5-Fu+tamoxifen
60	F	III	IIIC,LuminalB(Her2+)	pT3N3M0	1	(+++)90%	(+)50%	（+++）	(+)15%	ECF	0	doxorubicin+Cyclophosphamide+5-Fu+tamoxifen
60	F	Ⅰ	IC LuminalB	pT1N0M0	0	（+5%）	(-)	(-)	（+）70%		1	letrozole
58	F	III	IIIC,Her2+	pT3N3M0	1	(-)	(-)	(++)	(+)40%	THP	0	Docetaxel + carboplatin + trastuzumab
58	F	III	ⅢC,Her2+(HR+)	pT2N3M0	1	（+5%）	(-)	(++)	（++）20%	ECF	1	letrozole
57	F	Ⅰ	IIA, luminalB	pT2N0M0	0	(-)	(+)75%	（++）	(+)15%		1	anastrozole
56	F	II	IB,LuminalB(Her2+)	pT1N0M0	0	(+)5%	(+)5%	(++)	(+)10%		1	doxorubicin+Cyclophosphamide+5-Fu+tamoxifen
56	F	III	IIIC,Her2+	cT3N1M0	1	(-)	(-)	（++）	(+)20%	THP	1	Docetaxel + carboplatin + trastuzumab
56	F	III	IIIA,Her2+	pT3N0M0	0	(-)	(-)	（++）	（+）5%		1	Docetaxel + carboplatin + trastuzumab
55	F	II	IIB,LuminalB(Her2+)	pT2N1M0	1	(+++)90%	(+++)40%	(++)	(+)20-30%		1	doxorubicin+Cyclophosphamide+5-Fu+tamoxifen
55	F	II	IIA,LuminalB(Her2+)	pT2N0M0	0	(+)70%	(+)5%	(+)	(+)50%		1	doxorubicin+Cyclophosphamide+5-Fu+tamoxifen
55	F	III	ⅢC,Her2+(HR+)	pT3N3M0	1	(+++)80%	(-)	(++)	(+)15%	ECF	1	doxorubicin+Cyclophosphamide+5-Fu+tamoxifen
54	F	Ⅰ	IA LuminaB	pT1N0M0	0	(-)	(+)50%	(-)	(+)50%		1	letrozole
53	F	II	IB,LuminalB(Her2+)	pT2N0M0	0	(+80-90%)	(+70%)	(+)	(+)40%		1	Epirubicin + cyclophosphamide goserelin + anastrozole
53	F	Ⅰ	I,Her2+(HR+)	pT1N0M0	0	(+++)80%	(-)	(+)	5％（+）		1	tamoxifen
53	F	Ⅰ	IB,TNBC	pT1N0M0	0	(-)	(-)	(-)	(+)20%		1	Doxorubicin and cyclophosphamide *4+ paclitaxel + carbbetabine
52	F	Ⅰ	IB,Her2+	pT1N1M0	1	(-)	(-)	(++）	(++)60%		1	Docetaxel + carboplatin + trastuzumab
51	F	Ⅰ	IA,LuminalB(Her2+)	pT1N2M0	1	(+++)90%	(+)5%	(+)	（+）5%		1	doxorubicin+Cyclophosphamide+5-Fu+tamoxifen
50	F	II	IⅠA,TNBC	pT2N0M0	0	(-)	(-)	(-)	(+)60~80%		1	Doxorubicin and cyclophosphamide *4+ paclitaxel + carbbetabine
50	F	Ⅰ	IB,Her2+(HR+)	pT1N0M0	0	(+++)90%	(-)	（+）	(+)10%		1	doxorubicin + Cyclophosphamide+5-Fu+tamoxifen
50	F	Ⅰ	IIB,Her2+	pT2N1M0	1	(-)	(-)	（++）	（+）15%	THP	1	Docetaxel + carboplatin + trastuzumab
50	F	II	IIB, LuminalA	pT2N1M0	1	(+)85%	(+)75%	(-)	(+)15%		1	tamoxifen
49	F	III	IIA,Her2+	pT2N0M0	0	(-)	(-)	（+++）	(+)10%		1	Docetaxel + carboplatin + trastuzumab
49	F	II	IA,Her2+	pT1N0M0	0	(-)	(-)	(++)	(+)60%		1	Docetaxel + carboplatin + trastuzumab
48	F	Ⅰ	IIIC,LuminalB(Her2+)	pT3N1M0	1	（+）60%	（+）60%	(+)	（+）20%	ECF	1	doxorubicin+Cyclophosphamide+5-Fu+tamoxifen
48	F	II	IA, LuminalA	pT1N0M0	0	(+++)80%	（++）80%	(-)	（+）10%		1	tamoxifen
47	F	Ⅰ	IIB,TNBC	pT2N1M0	1	(-)	(-)	(-)	(+)60%	EC-T	1	Epirubicin + cyclophosphamide + paclitaxel + carbbetabine
47	F	II	IIB,TNBC	pT2N1M0	1	(-)	(-)	(-)	(+)50%	EC-T	1	Epirubicin cyclophosphamide
47	F	Ⅰ	IA,Her2+	pT1N0M0	0	(-)	(-)	(++)	(+)40%		1	Docetaxel + carboplatin + trastuzumab
47	F	Ⅳ	Ⅳ,LuminalB(Her2+)	pT4N1M1	1	(+++)90%	(+)10%	(+)	(+)20%	EC-T	1	doxorubicin+Cyclophosphamide+5-Fu+tamoxifen
47	F	Ⅰ	IA, LuminalA	pT1N2M0	1	(+)60-70%	(+)60%	(-)	(+)10%	EC-T	1	tamoxifen
46	F	II	IIB,TNBC	pT2N0M0	0	(-)	(-)	(-)	(+)40%		1	Doxorubicin and cyclophosphamide *4+ paclitaxel + carbbetabine
46	F	II	IIA,LuminalB(Her2+)	pT2N0（i+）M0	0	(+)	(+)	(+)	（15%）		1	doxorubicin+Cyclophosphamide+5-Fu+tamoxifen
45	F	Ⅱ	IIA,TNBC	pT2N0M0	0	(-)	(-)	(-)	（+）80%		1	Doxorubicin and cyclophosphamide *4+ paclitaxel + carbbetabine
45	F	II	IIC,Her2+	pT2N3M0	1	(-)	(-)	(+)	(+)40%	THP	1	Docetaxel + carboplatin + trastuzumab
44	F	II	IIA,TNBC	PT2N0M0	0	(-)	(-)	(-)	（+）68%		1	Doxorubicin and cyclophosphamide *4+ paclitaxel + carbbetabine
43	F	II	IIB,Her2+	pT2N1M0	1	(-)	(-)	（++）	（+）40%	EC-T	1	Docetaxel + carboplatin + trastuzumab
40	F	Ⅰ	IB,Her2+	pT1N0M0	0	(-)	(-)	(++)	(+)50%		1	Docetaxel + carboplatin + trastuzumab
39	F	II	ⅡA, LuminalA	pT2N0M0	0	(+++)80%	(+++)80%	(-)	（+＜5%）	EC-T	1	tamoxifen
36	F	Ⅰ	IA, LuminalA	pT1N0M0	0	(＞90%+)	(-)	(-)	(+)25%		1	tamoxifen
32	F	Ⅰ	IB,LuminalB(Her2+)	pT1N0M0	0	（+）75%	（+）75%	（+++）	（+）45%		1	doxorubicin+Cyclophosphamide+5-Fu+tamoxifen
28	M	Ⅰ	IA, LuminalB(Her2-)	cT1N0M0	0	(+)60-70%	(+)2-5%	(-)	(+)30%		1	tamoxifen
