# Supplementary material for: Optimization of a method for the clinical detection of serum exosomal miR-940 as a potential biomarker of breast cancer
Source: Front Oncol. 2022 Oct 21;12:956167. doi: 10.3389/fonc.2022.956167 (PMC9634127; doi:10.3389/fonc.2022.956167)
Supplement: Supplementary file 2 [file Table_2.xlsx]

## Sheet: Sheet1
age	gender	diagonosis			lymph node metastasis					Neoadjuvant Therapy	surgery
		TNM stage	pathology	clinical	YES(1),NO(0)	ER	PR	HER2	KI67		YES(1),NO(0)
74	F	II	IIA LuminalA	cT2N0M0	0	(+++)	(-)	(-)	(+)20%		1	Anastrozole
73	F	I	IA luminal A	pT1N0M0	0	(+++)	(+)	(-)	(+)1%	AC-T	1	Anastrozole
69	F	Ⅱ	ⅡB luminalB	pT2N1aM0	1	(++)	(++)	(++)	(+)40%		1	Docetaxel+ Cyclophosphamide
68	F	I	IA LuminalB	pT1N0M0	0	(+++)	(-)	(-)	(+)10%		1	Anastrozole
64	F	II	IIA LuminalB	pT2N0M0	0	(++)	(-)	(+++)	(+)60～80%		1	Epirubicin + Cyclophosphamide - Paclitaxel-albumin Trastuzumab
63	F	II	IIB HER-2	pT2N1M0	1	(-)	(-)	(++)	(+)70%		1	Cyclophosphamide + Epirubicin - liposomal Paclitaxel
62	F	III	IIIB HER-2	cT4N3M0	1	(-)	(-)	(+++)	(+)30%		1	Docetaxel+Carboplatin+Trastuzumab
61	F	III	IIIA LuminalB	pT2N2M0	1	(++)	(+)	(++)	(+)		1	Cyclophosphamide + Epirubicin - Docetaxel
60	F	II	IIA luminalB	pT2N0M0	0	(+)	(-)	(-)	(+)70%	TP	1	Cyclophosphamide + Epirubicin - liposomal Paclitaxel
60	F	III	IIIB LuminalB	cT4N1M0	1	(+++)	(-)	(-)	(+)10%		1	Epirubicin + Cyclophosphamide
59	F	II	IIA Her2	cT2N1M0	1	(-)	(-)	(+++)	(+)20～40%	AC-T	1	Paclitaxel albumin - Trastuzumab+Pertuzumab
58	F	III	IIIC HER-2	cT2N3M0	1	(+)	(-)	(++)	(++)20-30%		1	Trastuzumab
54	F	III	IIIcluminalB	pT2N3M0	1	(+++)	(-)	(++)	(+)30%		1	Cyclophosphamide + Epirubicin - Docetaxel Trastuzumab
54	F	II	IIB luminalB	pT2N1M0	1	(++)	(+)	(-)	(+30%)		1	Epirubicin + Cyclophosphamide - Paclitaxel Liposomes Letrozole
54	F	I	IA luminal A	pT1N0M0	0	(+++)	(+)	(-)	(+)1%		1	Letrozole
54	F	III	ⅢA HER-2	pT2N2M0	1	(-)	(-)	(+++)	(+)20%		1	Cyclophosphamide + Epirubicin - Docetaxel
54	F	II	IIA LuminalB	cT2N0M0	0	(+++)	(-)	(+)	(++)30%		1	Epirubicin + Cyclophosphamide docetaxel letrozole
53	F	I	ⅠA LuminalB	pT1N0M0	0	(+++)	(+)	(+)	(+)10%		1	Docetaxel + Cyclophosphamide
53	F	I	ⅠA LuminalB	pTisN0M0	0	(++)	(-)	(+)	(+)5%		1	Tamoxifen
53	F	Ⅱ	ⅡA TNBC	pT2N0M0	0	(-)	(-)	(-)	(+)30%	Docetaxel+Carboplatin+Trastuzumab	1	Epirubicin + Cyclophosphamide - Paclitaxel albumin
52	F	I	ⅠA LuminalB	pT1N0M0	0	(++)	(++)	(+)	(++)5%		1	Cyclophosphamide + Epirubicin
52	F	II	IIA LuminalA	pT2N1M0	1	(+++)	(+++)	(++)	(+)5～10%		1	Epirubicin + Cyclophosphamide + 5-Fluorouracil - liposomal Paclitaxel
52	F	III	IIIB LuminalA	cT4N1M0	1	(++)	(++)	(+)	(+)15%		1	vinorelbine + Capecitabine
52	F	III	IIIB LuminalB	pT2N3M0	1	(++)	(+)	(-)	(+)80%		1	Epirubicin + Cyclophosphamide; Docetaxel, Anastrozole
51	F	Ⅲ	ⅢA LuminalB	pT1N2M0	1	(++)	(-)	(++)	(+)10-20%		1	Cyclophosphamide + Epirubicin - Docetaxel
51	F	II	IIA HER-2	pT2N0M0	0	(-)	(-)	(++)	(+)40%		1	Cyclophosphamide + Epirubicin - liposomal Paclitaxel Trastuzumab
51	F	I	IA TNBC	pT1N0M0	0	(-)	(-)	(-)	(+)60%		1	Epirubicin + Cyclophosphamide + 5-Fluorouracil
51	F	III	ⅢA LuminalB	pT1bN2aM0	1	(+++)	(+)	(+)	(+)40%		1	Cyclophosphamide + Epirubicin - liposomal Paclitaxel
51	F	III	ⅢA LuminalB	pT1bN2aM0	1	(+++)	(+)	(+)	(+)5～10%		1	Epirubicin + Cyclophosphamide
51	F	II	IIB LuminalB	cT2N0M0	0	(++)	(+++)	(+++)	(+)50%		1	Epirubicin + Cyclophosphamide - Paclitaxel Liposome Trastuzumab
51	F	I	IA Her-2	pT1N0M0	0	(+)	(-)	(++)	(+)25%		1	Docetaxel+Carboplatin
50	F	III	IIIB LuminalB	cT4N1M0	1	(++)	(+)	(+)	(+)30%		1	Paclitaxel Liposome Anastrozole
50	F	II	IIA Her-2	pT2N0M0	0	(-)	(-)	(++)	(++)50%		1	Cyclophosphamide + Epirubicin - liposomal Paclitaxel Trastuzumab
50	F	II	IIA TNBC	pT2N0M0	0	(-)	(-)	(-)	(+++)95%		1	Cyclophosphamide + Epirubicin - liposomal Paclitaxel
50	F	II	IIB LuminalB	pT3N0M0	0	(+++)	(-)	(+)	(+)10%		1
50	F	I	IA HER2	pT1N0M0	0	(-)	(-)	(++)	(+)70%		1	Epirubicin + Cyclophosphamide - Paclitaxel-albumin Trastuzumab
49	F	I	IA LuminalB	pTisN0M0	0	(+)	(+)	(++)	(+)10%		1	Letrozole
49	F	I	ⅠA LuminalB	pT1N0M0	0	(++)	(++)	(-)	(+)15%		1	Epirubicin + Cyclophosphamide + 5-Fluorouracil - liposomal Paclitaxel
49	F	I	IA HER-2	pTxN0M0	0	(-)	(-)	(+++)	(+)40%		1	Cyclophosphamide + Epirubicin - liposomal Paclitaxel
49	F	I	IA HER2	pT1cN0M0	0	(-)	(-)	(++)	(+)30～50%		1	Cyclophosphamide + Epirubicin - liposomal Paclitaxel Trastuzumab
48	F	I	IA luminalA	pT1bN0M0	0	(+++)	(+)	(-)	(+)40%	AC	1	Taxol albumin+cyclophosphamide
48	F	III	IIIc HER-2	pT2N3M0	1	(-)	(-)	(+++)	(+)60%		1	Cyclophosphamide + Epirubicin - liposomal Paclitaxel Capecitabine
48	F	III	ⅢB LuminalB	T4N1M0	1	(++)	(+)	(+)	(+)30-40%		1	Letrozole
48	F	III	IIIA luminalB	cT2N2M0	1	(+++)	(+)	(-)	(+)30%		1
48	F	II	IIA HER-2	pT2N0M0	0	(-)	(-)	(++)	(+)40%		1	Cyclophosphamide + Epirubicin - liposomal Paclitaxel Trastuzumab
47	F	II	IIb TNBC	pT2N1M0	1	(-)	(-)	(-)	(+)60%		1	Cyclophosphamide + Epirubicin - liposomal Paclitaxel
47	F	II	IIA HER-2	pT2N0M0	0	(-)	(-)	(++)	(+)40%		1	Cyclophosphamide + Epirubicin - liposomal Paclitaxel Trastuzumab
47	F	I	IA LuminalB	cT3N3M1	1	(+++)	(+)	(+)	(+)30%		1	Docetaxel - Anastrozole
47	F	III	IIIa LuminalB	cT2N2M0	1	(+++)	(+)	(++)	(++)30%		1	Anastrozole
46	F	Ⅱ	ⅡB TNBC	pT2N0M0	0	(-)	(-)	(-)	(+)40%	AC	1	Cyclophosphamide + Epirubicin - Docetaxel Paclitaxel albumin
44	F	II	IIA TNBC	pT2N0M0	0	(-)	(-)	(-)	(+)65%		1	Cyclophosphamide + Epirubicin - Docetaxel
43	F	Ⅱ	ⅡB HER-2	pT2N1M0	1	(-)	(-)	(+++)	(+)10%		1	Pharmorubicin+Cyclophosphamide - Docetaxel trastuzumab
40	F	II	IIB LuminalB	pT2N1M0	1	(++)	(+)	(-)	(+)60%	AC-T	1	Epirubicin + Cyclophosphamide Anastrozole
40	F	III	IIIB TNBC	cT3N0M0	0	(-)	(-)	(-)	(+)60%	AC-T	1	Cyclophosphamide + Epirubicin - liposomal Paclitaxel
38	F	II	IIA TNBC	cT2N0M0	0	(-)	(-)	(-)	(+)80%		1	Epirubicin + Cyclophosphamide - Paclitaxel albumin
36	F	II	IIA LuminalA	pT2N0M0	0	(+++)	(-)	(-)	(30%+)		1	Epirubicin + Cyclophosphamide + 5-Fluorouracil - Anastrozole
36	F	Ⅱ	ⅡB LuminalB	T2N1M0	1	(++)	(++)	(+)	(+)10%		1	Epirubicin + Cyclophosphamide - Paclitaxel Liposomes
32	F	I	IA HER-2	pT1N0M0	0	(++)	(+)	(+++)	(+)45%		1	Cyclophosphamide + Epirubicin - liposomal Paclitaxel
30	F	II	IIB luminalB	pTxN0M0	0	(++)	(+)	(-)	(+)30%		1	Epirubicin + Cyclophosphamide + 5-Fluorouracil - liposomal Paclitaxel Tamoxifen
